# Supplementary material for: The role of PEEP for cannulation of the subclavian vein: A prospective observational study
Source: PLoS One. 2023 Apr 27;18(4):e0285110. doi: 10.1371/journal.pone.0285110 (PMC10138469; doi:10.1371/journal.pone.0285110)
Supplement: S1 Data — (XLSX) [file pone.0285110.s001.xlsx]

## Sheet: Tabelle1
Minimal anonymized data set (S1 file)
Patient	Sex	Age	BMI	Ventilatior setting	PEEP 0 left oop distance	PEEP 0 oop left area	PEEP 0 ip left distance	PEEP 0 oop right distance	PEEP 0 oop right area	PEEP 0 ip right distance	PEEP 15 oop left distance	PEEP 15 oop left area	PEEP 15 ip left distance	PEEP 15 oop right distance	PEEP 15 oop right area	PEEP 15 ip left distance
	1=m, 0 =w			1=BIPAP 0=CPAP
1	1	72	26.3	1	0.61	0.74	0.74	0.66	0.6	0.6	0.66	0.8	0.7	0.61	0.98	0.52
2	0	27	31.8	1	0.81	0.66	1.03	0.99	0.38	1.17	0.78	0.64	0.7	1.32	0.73	0.92
3	1	64	20.9	1	0.35	0.43	0.39	0.3	0.44	0.32	0.3	0.57	0.7	0.31	0.8	0.38
4	1	46	29.7	1	0.36	0.32	0.5	0.92	0.9	0.52	0.88	0.4	0.89	0.9	0.72	0.49
5	1	83	24.7	1	0.27	1.04	0.4	1.03	0.54	1.3	0.53	0.99	0.77	1.05	0.69	1.17
6	0	48	22.7	1	0.64	0.33	0.92	0.77	0.31	0.91	0.61	0.31	0.84	0.68	0.39	0.84
7	1	91	30.1	0	1.44	0.64	1.28	1.09	0.51	1.1	1.17	0.65	1.23	1.33	0.77	1.28
8	0	40	22.9	1	0.77	0.55	0.62	0.77	1.27	0.79	0.85	0.75	1.03	0.89	0.83	0.88
9	1	23	24.9	0	0.66	0.36	0.67	0.61	0.6	0.67	0.88	0.8	0.8	0.65	0.81	0.74
10	0	55	25.1	0	0.56	0.53	0.7	0.71	0.68	0.54	0.69	0.75	0.74	0.82	0.89	0.66
11	1	63	29.4	1	1.53	0.45	1.29	0.92	0.96	1.23	1.1	0.63	1.34	1.07	0.8	1.12
12	1	76	23.6	1	0.6	0.38	0.94	0.99	0.98	0.97	0.85	0.48	0.95	0.89	1.05	1.2
13	0	74	18.4	1	0.49	1.22	0.68	0.81	0.6	0.95	0.5	1.31	0.85	0.72	0.77	1.01
14	1	81	25.3	1	1.15	0.45	0.71	0.64	0.46	1.06	1.07	0.49	0.81	0.68	0.67	1.06
15	0	71	14	1	0.77	0.45	1.31	0.56	0.43	0.77	0.7	0.52	1.43	0.66	0.44	1.13
16	1	76	31.1	1	0.7	0.42	0.86	0.81	0.34	0.74	0.86	0.35	0.83	0.71	0.33	0.82
17	0	44	25.3	1	0.7	0.29	0.67	1.03	0.39	0.64	0.67	0.37	0.68	0.78	0.47	0.68
18	1	26	31.9	0	0.92	0.72	0.86	1.23	0.97	1.24	0.82	0.81	1.26	1.09	0.93	1.01
19	0	82	20.8	1	0.62	0.51	0.67	0.52	0.33	0.52	0.72	0.76	0.65	0.67	0.73	0.62
20	0	20	15.2	1	0.99	0.5	0.63	1.5	0.49	1.97	0.73	0.51	0.56	1.29	0.62	2.3
21	0	59	23.4	1	0.66	0.35	1.13	0.9	0.42	1.2	0.77	0.27	1.01	0.88	0.27	1.36
22	1	67	15.7	1	0.81	0.8	0.93	0.55	0.3	0.61	0.83	1.31	0.91	1.17	0.25	0.71
23	1	58	26.8	1	1.16	0.22	0.86	1.1	0.51	0.76	0.88	0.26	0.87	0.61	0.99	1.13
24	0	72	24.8	0	0.51	0.89	0.75	0.82	0.53	0.74	0.69	0.78	0.87	0.7	0.58	0.79
25	1	36	26.2	1	1.91	0.25	1.54	0.5	0.32	0.73	1.06	0.42	1.6	0.63	1	0.97
26	1	83	23.1	0	0.54	0.72	0.89	0.63	0.62	0.8	0.62	0.86	0.9	0.63	0.56	0.77
27	0	72	30.1	0	0.93	0.77	0.94	0.74	0.25	0.79	0.85	0.92	0.9	0.65	0.46	0.75
ip	in plane
oop	out of plane
